# Supplementary material for: The Therapeutic Potential of Laurus nobilis L. Leaves Ethanolic Extract in Cancer Therapy
Source: Molecules. 2025 Oct 7;30(19):4012. doi: 10.3390/molecules30194012 (PMC12526220; doi:10.3390/molecules30194012)
Supplement: Supplementary file 1 [file molecules-30-04012-s001.zip]

Archive with 1 entries (1 files):
- molecules-3838029-supplementary.pdf
